# Supplementary material for: Non-Specific Responsive Nanogels and Plasmonics to Design MathMaterial Sensing Interfaces: The Case of a Solvent Sensor
Source: Sensors (Basel). 2022 Dec 19;22(24):10006. doi: 10.3390/s222410006 (PMC9787685; doi:10.3390/s222410006)
Supplement: Supplementary file 1 [file sensors-22-10006-s001.zip]

Archive with 1 entries (1 files):
- sensors-2021760-supplementary.pdf
